# Supplementary material for: A summary of eight traits of Coleoptera, Hemiptera, Orthoptera and Araneae, occurring in grasslands in Germany
Source: Sci Data. 2015 Mar 31;2:150013. doi: 10.1038/sdata.2015.13 (PMC4413242; doi:10.1038/sdata.2015.13)
Supplement: Supplementary file 1 [file sdata201513-isa1.zip]

Archive with 3 entries (3 files):
- i_Investigation.txt
- s_study_Gossner.txt
- a_assay_Gossner.txt
