# Supplementary material for: A summary of eight traits of Coleoptera, Hemiptera, Orthoptera and Araneae, occurring in grasslands in Germany
Source: Sci Data. 2015 Mar 31;2:150013. doi: 10.1038/sdata.2015.13 (PMC4413242; doi:10.1038/sdata.2015.13)
Supplement: Supplementary file 1 [file sdata201513-isa1.zip › s_study_Gossner.txt]

Source Name	Characteristics[environment type]	Term Source REF	Term Accession Number	Characteristics[geographical location]	Term Source REF	Term Accession Number	Characteristics[latitude range]	Unit	Term Source REF	Term Accession Number	Characteristics[longitude range]	Unit	Term Source REF	Term Accession Number	Characteristics[area size]	Unit	Term Source REF	Term Accession Number	Characteristics[altitude range]	Unit	Term Source REF	Term Accession Number	Protocol REF	Protocol REF	Parameter Value[arthropod sampling method]	Sample Name	Characteristics[organism]	Term Source REF	Term Accession Number	Characteristics[organism part]	Term Source REF	Term Accession Number
UNESCO Biosphere Reserve Schorfheide-Chorin	grassland	ENVO	ENVO:00000106	Germany	GAZ	GAZ:00002646	52.790 to 53.224	degree	UO	UO:0000185	13.391 to 14.148	degree	UO	UO:0000185	1300	square kilometer	NCIT	http://ncicb.nci.nih.gov/xml/owl/EVS/Thesaurus.owl#C68864	3 to 140	meter	UO	UO:0000008	Site description	Field method	Sweep-netting	UBRSC_Coleoptera	Coleoptera	NCBITAXON	NCBITaxon:7041	multicellular organism	UBERON	UBERON:0000468
National Park Hainich and surrounding areas	grassland	ENVO	ENVO:00000106	Germany	GAZ	GAZ:00002646	50.937 to 51.379	degree	UO	UO:0000185	10.173 to 10.779	degree	UO	UO:0000185	1300	square kilometer	NCIT	http://ncicb.nci.nih.gov/xml/owl/EVS/Thesaurus.owl#C68864	285 to 550	meter	UO	UO:0000008	Site description	Field method	Sweep-netting	NPH_Coleoptera	Coleoptera	NCBITAXON	NCBITaxon:7041	multicellular organism	UBERON	UBERON:0000468
UNESCO Biosphere Reserve Schwabische Alb	grassland	ENVO	ENVO:00000106	Germany	GAZ	GAZ:00002646	48.341 to 48.534	degree	UO	UO:0000185	9.180 to 9.598	degree	UO	UO:0000185	422	square kilometer	NCIT	http://ncicb.nci.nih.gov/xml/owl/EVS/Thesaurus.owl#C68864	460 to 860	meter	UO	UO:0000008	Site description	Field method	Sweep-netting	UBRSA_Coleoptera	Coleoptera	NCBITAXON	NCBITaxon:7041	multicellular organism	UBERON	UBERON:0000468
UNESCO Biosphere Reserve Schorfheide-Chorin	grassland	ENVO	ENVO:00000106	Germany	GAZ	GAZ:00002646	52.790 to 53.224	degree	UO	UO:0000185	13.391 to 14.148	degree	UO	UO:0000185	1300	square kilometer	NCIT	http://ncicb.nci.nih.gov/xml/owl/EVS/Thesaurus.owl#C68864	3 to 140	meter	UO	UO:0000008	Site description	Field method	Sweep-netting	UBRSC_Hemiptera	Hemiptera	NCBITAXON	NCBITaxon:7524	multicellular organism	UBERON	UBERON:0000468
National Park Hainich and surrounding areas	grassland	ENVO	ENVO:00000106	Germany	GAZ	GAZ:00002646	50.937 to 51.379	degree	UO	UO:0000185	10.173 to 10.779	degree	UO	UO:0000185	1300	square kilometer	NCIT	http://ncicb.nci.nih.gov/xml/owl/EVS/Thesaurus.owl#C68864	285 to 550	meter	UO	UO:0000008	Site description	Field method	Sweep-netting	NPH_Hemiptera	Hemiptera	NCBITAXON	NCBITaxon:7524	multicellular organism	UBERON	UBERON:0000468
UNESCO Biosphere Reserve Schwabische Alb	grassland	ENVO	ENVO:00000106	Germany	GAZ	GAZ:00002646	48.341 to 48.534	degree	UO	UO:0000185	9.180 to 9.598	degree	UO	UO:0000185	422	square kilometer	NCIT	http://ncicb.nci.nih.gov/xml/owl/EVS/Thesaurus.owl#C68864	460 to 860	meter	UO	UO:0000008	Site description	Field method	Sweep-netting	UBRSA_Hemiptera	Hemiptera	NCBITAXON	NCBITaxon:7524	multicellular organism	UBERON	UBERON:0000468
UNESCO Biosphere Reserve Schorfheide-Chorin	grassland	ENVO	ENVO:00000106	Germany	GAZ	GAZ:00002646	52.790 to 53.224	degree	UO	UO:0000185	13.391 to 14.148	degree	UO	UO:0000185	1300	square kilometer	NCIT	http://ncicb.nci.nih.gov/xml/owl/EVS/Thesaurus.owl#C68864	3 to 140	meter	UO	UO:0000008	Site description	Field method	Sweep-netting	UBRSC_Orthoptera	Orthoptera	NCBITAXON	NCBITaxon:6993	multicellular organism	UBERON	UBERON:0000468
National Park Hainich and surrounding areas	grassland	ENVO	ENVO:00000106	Germany	GAZ	GAZ:00002646	50.937 to 51.379	degree	UO	UO:0000185	10.173 to 10.779	degree	UO	UO:0000185	1300	square kilometer	NCIT	http://ncicb.nci.nih.gov/xml/owl/EVS/Thesaurus.owl#C68864	285 to 550	meter	UO	UO:0000008	Site description	Field method	Sweep-netting	NPH_Orthoptera	Orthoptera	NCBITAXON	NCBITaxon:6993	multicellular organism	UBERON	UBERON:0000468
UNESCO Biosphere Reserve Schwabische Alb	grassland	ENVO	ENVO:00000106	Germany	GAZ	GAZ:00002646	48.341 to 48.534	degree	UO	UO:0000185	9.180 to 9.598	degree	UO	UO:0000185	422	square kilometer	NCIT	http://ncicb.nci.nih.gov/xml/owl/EVS/Thesaurus.owl#C68864	460 to 860	meter	UO	UO:0000008	Site description	Field method	Sweep-netting	UBRSA_Orthoptera	Orthoptera	NCBITAXON	NCBITaxon:6993	multicellular organism	UBERON	UBERON:0000468
UNESCO Biosphere Reserve Schorfheide-Chorin	grassland	ENVO	ENVO:00000106	Germany	GAZ	GAZ:00002646	52.790 to 53.224	degree	UO	UO:0000185	13.391 to 14.148	degree	UO	UO:0000185	1300	square kilometer	NCIT	http://ncicb.nci.nih.gov/xml/owl/EVS/Thesaurus.owl#C68864	3 to 140	meter	UO	UO:0000008	Site description	Field method	Sweep-netting	UBRSC_Araneae	Araneae	NCBITAXON	NCBITaxon:6893	multicellular organism	UBERON	UBERON:0000468
National Park Hainich and surrounding areas	grassland	ENVO	ENVO:00000106	Germany	GAZ	GAZ:00002646	50.937 to 51.379	degree	UO	UO:0000185	10.173 to 10.779	degree	UO	UO:0000185	1300	square kilometer	NCIT	http://ncicb.nci.nih.gov/xml/owl/EVS/Thesaurus.owl#C68864	285 to 550	meter	UO	UO:0000008	Site description	Field method	Sweep-netting	NPH_Araneae	Araneae	NCBITAXON	NCBITaxon:6893	multicellular organism	UBERON	UBERON:0000468
UNESCO Biosphere Reserve Schwabische Alb	grassland	ENVO	ENVO:00000106	Germany	GAZ	GAZ:00002646	48.341 to 48.534	degree	UO	UO:0000185	9.180 to 9.598	degree	UO	UO:0000185	422	square kilometer	NCIT	http://ncicb.nci.nih.gov/xml/owl/EVS/Thesaurus.owl#C68864	460 to 860	meter	UO	UO:0000008	Site description	Field method	Sweep-netting	UBRSA_Araneae	Araneae	NCBITAXON	NCBITaxon:6893	multicellular organism	UBERON	UBERON:0000468
