# Supplementary material for: A summary of eight traits of Coleoptera, Hemiptera, Orthoptera and Araneae, occurring in grasslands in Germany
Source: Sci Data. 2015 Mar 31;2:150013. doi: 10.1038/sdata.2015.13 (PMC4413242; doi:10.1038/sdata.2015.13)
Supplement: Supplementary file 1 [file sdata201513-isa1.zip › a_assay_Gossner.txt]

Sample Name	Protocol REF	Protocol REF	Assay Name	Raw Data File	Comment [Data Repository]	Comment [Data Record Accession]	Comment [Data Record URI]
UBRSC_Coleoptera	Species identification method	Trait assignment	UBRSC_Coleoptera	ArthropodSpeciesTraits.txt	Dryad	10.5061/dryad.53ds2	http://dx.doi.org/10.5061/dryad.53ds2
NPH_Coleoptera	Species identification method	Trait assignment	NPH_Coleoptera	ArthropodSpeciesTraits.txt	Dryad	10.5061/dryad.53ds2	http://dx.doi.org/10.5061/dryad.53ds2
UBRSA_Coleoptera	Species identification method	Trait assignment	UBRSA_Coleoptera	ArthropodSpeciesTraits.txt	Dryad	10.5061/dryad.53ds2	http://dx.doi.org/10.5061/dryad.53ds2
UBRSC_Hemiptera	Species identification method	Trait assignment	UBRSC_Hemiptera	ArthropodSpeciesTraits.txt	Dryad	10.5061/dryad.53ds2	http://dx.doi.org/10.5061/dryad.53ds2
NPH_Hemiptera	Species identification method	Trait assignment	NPH_Hemiptera	ArthropodSpeciesTraits.txt	Dryad	10.5061/dryad.53ds2	http://dx.doi.org/10.5061/dryad.53ds2
UBRSA_Hemiptera	Species identification method	Trait assignment	UBRSA_Hemiptera	ArthropodSpeciesTraits.txt	Dryad	10.5061/dryad.53ds2	http://dx.doi.org/10.5061/dryad.53ds2
UBRSC_Orthoptera	Species identification method	Trait assignment	UBRSC_Orthoptera	ArthropodSpeciesTraits.txt	Dryad	10.5061/dryad.53ds2	http://dx.doi.org/10.5061/dryad.53ds2
NPH_Orthoptera	Species identification method	Trait assignment	NPH_Orthoptera	ArthropodSpeciesTraits.txt	Dryad	10.5061/dryad.53ds2	http://dx.doi.org/10.5061/dryad.53ds2
UBRSA_Orthoptera	Species identification method	Trait assignment	UBRSA_Orthoptera	ArthropodSpeciesTraits.txt	Dryad	10.5061/dryad.53ds2	http://dx.doi.org/10.5061/dryad.53ds2
UBRSC_Araneae	Species identification method	Trait assignment	UBRSC_Araneae	ArthropodSpeciesTraits.txt	Dryad	10.5061/dryad.53ds2	http://dx.doi.org/10.5061/dryad.53ds2
NPH_Araneae	Species identification method	Trait assignment	NPH_Araneae	ArthropodSpeciesTraits.txt	Dryad	10.5061/dryad.53ds2	http://dx.doi.org/10.5061/dryad.53ds2
UBRSA_Araneae	Species identification method	Trait assignment	UBRSA_Araneae	ArthropodSpeciesTraits.txt	Dryad	10.5061/dryad.53ds2	http://dx.doi.org/10.5061/dryad.53ds2
